# Supplementary material for: The New GPI-Anchored Protein, SwgA, Is Involved in Nitrogen Metabolism in the Pathogenic Filamentous Fungus Aspergillus fumigatus
Source: J Fungi (Basel). 2023 Feb 15;9(2):256. doi: 10.3390/jof9020256 (PMC9960506; doi:10.3390/jof9020256)
Supplement: Supplementary file 1 [file jof-09-00256-s001.zip]

Archive with 1 entries (1 files):
- jof-2172223-supplementary.pdf
